# Supplementary material for: Diversity structure of culturable bacteria isolated from the Fildes Peninsula (King George Island, Antarctica): A phylogenetic analysis perspective
Source: PLoS One. 2017 Jun 20;12(6):e0179390. doi: 10.1371/journal.pone.0179390 (PMC5478107; doi:10.1371/journal.pone.0179390)
Supplement: S1 Table — (XLSX) [file pone.0179390.s001.xlsx]

## Sheet: S1 Table
Phylum	Class	N°	Strain	GenBank	Location name	Substrate	Phylotype (≥99%)	Nearest phylogenetic relative in GenBank	%	Gram	Isolation source of nearest phylogenetic relative found in GenBank	Reference
Proteobacteria	Alphaproteobacteria	1	2_4A	KC912603	Langer lagoon	Ice	-	Sphingomonas faeni MA-olkiT(NR_042129) (98%)	98	—	Air borne, Finland	Busse et al. 2003
Proteobacteria	Alphaproteobacteria	2	2_7	KC912605	Langer lagoon	Ice	-	Sphingomonas faeniMA-olkiT(NR_042129) (95%)	95	—	Air borne, Finland	Busse et al. 2003
Proteobacteria	Alphaproteobacteria	3	2_13	KC912604	Langer lagoon	Ice	-	Sphingomonas faeni MA-olkiT(NR_042129) (98%)	98	—	Air borne, Finland	Busse et al. 2003
Proteobacteria	Alphaproteobacteria	4	8_6	KC912602	Russian fuel tanks	Soil	Sphingomonas faeni	Sphingomonas faeni MA-olkiT(NR_042129) (99%)	99	—	Air borne, Finland	Busse et al. 2003
Proteobacteria	Betaproteobacteria	5	4_7	KC912609	Langer lagoon	Water	Massilia aurea	Massilia aureaAP13T(NR_042502) (99%)	99	—	Drinking water, Spain	Gallego et al. 2006
Proteobacteria	Betaproteobacteria	6	8_3	KC912610	Russian fuel tanks	Soil	-	Massilia brevitalea byr23-80T(NR_044274) (98%)	98	—	Soil lysimeters, Germany	Zul et al. 2008
Proteobacteria	Betaproteobacteria	7	4_10	KC912611	Langer lagoon	Water	Janthinobacterium lividum	Janthinobacterium lividumDSM 1522T(NR_026365) (99%)	99	—	Data not reported	Unpublished
Proteobacteria	Betaproteobacteria	8	5_4	KC912612	Langer lagoon	Soil under moss	Janthinobacterium lividum	Janthinobacterium lividumDSM 1522T(NR_026365) (99%)	99	—	Data not reported	Unpublished
Proteobacteria	Betaproteobacteria	9	8_8	KC912607	Russian fuel tanks	Soil	Burkholderia sordidicola	Burkholderia sordidicolaSNU 020123T(NR_041916) (99%)	99	—	White-rot fungi, Korea	Lim et al. 2003
Proteobacteria	Betaproteobacteria	10	8_9B	KC912608	Russian fuel tanks	Soil	Burkholderia sordidicola	Burkholderia sordidicolaSNU 020123T(NR_041916) (99%)	99	—	White-rot fungi, Korea	Lim et al. 2003
Proteobacteria	Betaproteobacteria	11	40_9	KC912606	Geógrafos lake	Water	-	Variovorax boronicumulansBAM-48T(NR_041588) (98%)	98	—	Soil, Japan	Miwa et al. 2008
Proteobacteria	Gammaproteobacteria	12	2_1	KC912614	Langer lagoon	Ice	Pseudomonas lini	Pseudomonas lini DLE411JT(NR_029042) (99%)	99	—	Rhizospheric soil, France	Delorme et al. 2002
Proteobacteria	Gammaproteobacteria	13	2_6	KC912616	Langer lagoon	Ice	-	Pseudomonas lini DLE411JT(NR_029042) (98%)	98	—	Rhizospheric soil, France	Delorme et al. 2002
Proteobacteria	Gammaproteobacteria	14	33_5	KC912620	North Plateau	Sediment	-	Pseudomonas lini DLE411JT(NR_029042) (98%)	98	—	Rhizospheric soil, France	Delorme et al. 2002
Proteobacteria	Gammaproteobacteria	15	2A_2	KC912613	Langer lagoon	Ice	-	Pseudomonas lini DLE411JT(NR_029042) (97%)	97	—	Rhizospheric soil, France	Delorme et al. 2002
Proteobacteria	Gammaproteobacteria	16	3A_2	KC912631	Langer lagoon	Mud	Pseudomonas lini	Pseudomonas lini DLE411JT(NR_029042) (99%)	99	—	Rhizospheric soil, France	Delorme et al. 2002
Proteobacteria	Gammaproteobacteria	17	3A_3	KC912632	Langer lagoon	Mud	Pseudomonas lini	Pseudomonas lini DLE411JT(NR_029042) (99%)	99	—	Rhizospheric soil, France	Delorme et al. 2002
Proteobacteria	Gammaproteobacteria	18	4S_3	KC912641	Langer lagoon	Water	Pseudomonas lini	Pseudomonas lini DLE411JT(NR_029042) (99%)	99	—	Rhizospheric soil, France	Delorme et al. 2002
Proteobacteria	Gammaproteobacteria	19	5_10	KC912645	Langer lagoon	Soil under moss	Pseudomonas lini	Pseudomonas lini DLE411JT(NR_029042) (99%)	99	—	Rhizospheric soil, France	Delorme et al. 2002
Proteobacteria	Gammaproteobacteria	20	5S_1	KC912643	Langer lagoon	Soil under moss	Pseudomonas lini	Pseudomonas lini DLE411JT(NR_029042) (99%)	99	—	Rhizospheric soil, France	Delorme et al. 2002
Proteobacteria	Gammaproteobacteria	21	5S_3B	KC912644	Langer lagoon	Soil under moss	Pseudomonas lini	Pseudomonas lini DLE411JT(NR_029042) (99%)	99	—	Rhizospheric soil, France	Delorme et al. 2002
Proteobacteria	Gammaproteobacteria	22	34_4	KC912615	High plateau north lagoon	Water	Pseudomonas lini	Pseudomonas lini DLE411JT(NR_029042) (99%)	99	—	Rhizospheric soil, France	Delorme et al. 2002
Proteobacteria	Gammaproteobacteria	23	35_3	KC912623	High plateau north lagoon	Soil	Pseudomonas lini	Pseudomonas lini DLE411JT(NR_029042) (99%)	99	—	Rhizospheric soil, France	Delorme et al. 2002
Proteobacteria	Gammaproteobacteria	24	35_4	KC912624	High plateau north lagoon	Soil	Pseudomonas lini	Pseudomonas lini DLE411JT(NR_029042) (99%)	99	—	Rhizospheric soil, France	Delorme et al. 2002
Proteobacteria	Gammaproteobacteria	25	36_8	KC912626	North plateau lagoon	Water	Pseudomonas lini	Pseudomonas lini DLE411JT(NR_029042) (99%)	99	—	Rhizospheric soil, France	Delorme et al. 2002
Proteobacteria	Gammaproteobacteria	26	32_5	KC912618	Large Valley	Soil	Pseudomonas lini	Pseudomonas lini DLE411JT(NR_029042) (99%)	99	—	Rhizospheric soil, France	Delorme et al. 2002
Proteobacteria	Gammaproteobacteria	27	3_2	KC912637	Langer lagoon	Mud	Pseudomonas mandelii	Pseudomonas mandelii CIP 105273T(NR_024902) (99%)	99	—	Mineral waters, France	Verhille et al. 1999
Proteobacteria	Gammaproteobacteria	28	3_3	KC912638	Langer lagoon	Mud	Pseudomonas mandelii	Pseudomonas mandelii CIP 105273T(NR_024902) (99%)	99	—	Mineral waters, France	Verhille et al. 1999
Proteobacteria	Gammaproteobacteria	29	3A_1	KC912630	Langer lagoon	Mud	Pseudomonas mandelii	Pseudomonas mandelii CIP 105273T(NR_024902) (99%)	99	—	Mineral waters, France	Verhille et al. 1999
Proteobacteria	Gammaproteobacteria	30	3S_1	KC912633	Langer lagoon	Mud	Pseudomonas mandelii	Pseudomonas mandelii CIP 105273T(NR_024902) (99%)	99	—	Mineral waters, France	Verhille et al. 1999
Proteobacteria	Gammaproteobacteria	31	3S_2	KC912634	Langer lagoon	Mud	Pseudomonas mandelii	Pseudomonas mandelii CIP 105273T(NR_024902) (99%)	99	—	Mineral waters, France	Verhille et al. 1999
Proteobacteria	Gammaproteobacteria	32	3S_3A	KC912635	Langer lagoon	Mud	Pseudomonas mandelii	Pseudomonas mandelii CIP 105273T(NR_024902) (99%)	99	—	Mineral waters, France	Verhille et al. 1999
Proteobacteria	Gammaproteobacteria	33	35_1	KC912621	High plateau north lagoon	Soil	Pseudomonas mandelii	Pseudomonas mandelii CIP 105273T(NR_024902) (99%)	99	—	Mineral waters, France	Verhille et al. 1999
Proteobacteria	Gammaproteobacteria	34	35_5	KC912625	High plateau north lagoon	Soil	Pseudomonas mandelii	Pseudomonas mandelii CIP 105273T(NR_024902) (99%)	99	—	Mineral waters, France	Verhille et al. 1999
Proteobacteria	Gammaproteobacteria	35	33_2	KC912619	North Plateau	Sediment	Pseudomonas mandelii	Pseudomonas mandelii CIP 105273T(NR_024902) (99%)	99	—	Mineral waters, France	Verhille et al. 1999
Proteobacteria	Gammaproteobacteria	36	3S_3B	KC912636	Langer lagoon	Mud	Pseudomonas jessenii	Pseudomonas jessenii CIP 105274T(NR_024918) (99%)	99	—	Mineral waters, France	Verhille et al. 1999
Proteobacteria	Gammaproteobacteria	37	4_4	KC912642	Langer lagoon	Water	Pseudomonas antarctica	Pseudomonas antarctica CMS 35T(NR_025586) (99%)	99	—	Cyanobacterial mat, McMurdo, Antarctica	Reddy et al. 2004
Proteobacteria	Gammaproteobacteria	38	4A_4	KC912640	Langer lagoon	Water	Pseudomonas meridiana	Pseudomonas meridiana CMS 38T(NR_025587) (99%)	99	—	Adam's glacier, Antarctica	Reddy et al. 2004
Proteobacteria	Gammaproteobacteria	39	40_7	KC912639	Geógrafos lake	Water	Pseudomonas meridiana	Pseudomonas meridianaCMS 38T(NR_025587) (99%)	99	—	Adam's glacier, Antarctica	Reddy et al. 2004
Proteobacteria	Gammaproteobacteria	40	5_7	KC912646	Langer lagoon	Soil under moss	-	Pseudomonas congelansP 538/23T(NR_028985) (98%)	98	—	Phyllosphere, Germany	Behrendt et al. 2003
Proteobacteria	Gammaproteobacteria	41	31A_3	KC912617	Elephant seal beach	Water	Pseudomonas trivialis	Pseudomonas trivialis P 513/19T(NR_028987) (99%)	99	—	Phyllosphere, Germany	Behrendt et al. 2003
Proteobacteria	Gammaproteobacteria	42	35_2	KC912622	High plateau north lagoon	Soil	Pseudomonas psychrophila	Pseudomonas psychrophilaE-3T(NR_028619) (99%)	99	—	Data not reported	Unpublished
Proteobacteria	Gammaproteobacteria	43	37_9	KC912627	North plateau sun lagoon	Water	Pseudomonas brenneri	Pseudomonas brenneri CFML 97-391T(NR_025103) (99%)	99	—	Natural mineral waters	Baïda et al. 2001
Proteobacteria	Gammaproteobacteria	44	39_1	KC912629	Jurasico lake	Water	Pseudomonas grimontii	Pseudomonas grimontiiCFML 97-514T(NR_025102) (99%)	99	—	Natural mineral waters, France	Baïda et al. 2002
Proteobacteria	Gammaproteobacteria	45	39A_2	KC912628	Jurasico lake	Water	Pseudomonas grimontii	Pseudomonas grimontiiCFML 97-514T(NR_025102) (99%)	99	—	Natural mineral waters, France	Baïda et al. 2002
Bacteroidetes	Flavobacteriia	46	3_5	KC912580	Langer lagoon	Mud	Flavobacterium xinjiangense	Flavobacterium xinjiangenseAS 1.2749T(NR_025201) (99%)	99	—	No. 1 Glacier, China	Zhu et al. 2003
Bacteroidetes	Flavobacteriia	47	4_3	KC912581	Langer lagoon	Water	Flavobacterium psychrolimnae	Flavobacterium psychrolimnaeLMG 22018T(NR_042207) (99%)	99	—	Microbial mats in lakes, McMurdo, Antarctica	Van Trappen et al. 2005
Bacteroidetes	Flavobacteriia	48	5_5	KC912592	Langer lagoon	Soil under moss	Flavobacterium frigidimaris	Flavobacterium frigidimaris KUC-1T( NR_041057) (99%)	99	—	Seawater, Antarctica	Nogi et al. 2005
Bacteroidetes	Flavobacteriia	49	5_9	KC912593	Langer lagoon	Soil under moss	Flavobacterium frigidimaris	Flavobacterium frigidimaris KUC-1T( NR_041057) (99%)	99	—	Seawater, Antarctica	Nogi et al. 2005
Bacteroidetes	Flavobacteriia	50	5S_3A	KC912591	Langer lagoon	Soil under moss	Flavobacterium frigidimaris	Flavobacterium frigidimaris KUC-1T( NR_041057) (99%)	99	—	Seawater, Antarctica	Nogi et al. 2005
Bacteroidetes	Flavobacteriia	51	34_7	KC912586	High plateau north lagoon	Water	Flavobacterium frigidimaris	Flavobacterium frigidimaris KUC-1T( NR_041057) (99%)	99	—	Seawater, Antarctica	Nogi et al. 2005
Bacteroidetes	Flavobacteriia	52	36_7	KC912590	North plateau lagoon	Water	Flavobacterium frigidimaris	Flavobacterium frigidimaris KUC-1T( NR_041057) (99%)	99	—	Seawater, Antarctica	Nogi et al. 2005
Bacteroidetes	Flavobacteriia	53	37_5	KC912595	North plateau sun lagoon	Water	Flavobacterium frigidimaris	Flavobacterium frigidimaris KUC-1T( NR_041057) (99%)	99	—	Seawater, Antarctica	Nogi et al. 2005
Bacteroidetes	Flavobacteriia	54	37_7	KC912589	North plateau sun lagoon	Water	Flavobacterium frigidimaris	Flavobacterium frigidimaris KUC-1T( NR_041057) (99%)	99	—	Seawater, Antarctica	Nogi et al. 2005
Bacteroidetes	Flavobacteriia	55	39_3	KC912596	Jurasico lake	Water	Flavobacterium frigidimaris	Flavobacterium frigidimaris KUC-1T( NR_041057) (99%)	99	—	Seawater, Antarctica	Nogi et al. 2005
Bacteroidetes	Flavobacteriia	56	40_1	KC912594	Geógrafos lake	Water	Flavobacterium frigidimaris	Flavobacterium frigidimaris KUC-1T( NR_041057) (99%)	99	—	Seawater, Antarctica	Nogi et al. 2005
Bacteroidetes	Flavobacteriia	57	5_6	KC912588	Langer lagoon	Soil under moss	Flavobacterium aquidurense	Flavobacterium aquidurenseWB 1.1-56T(NR_042470) (99%)	99	—	Freshwater, Germany	Cousin et al. 2007
Bacteroidetes	Flavobacteriia	58	33_4	KC912587	North Plateau	Sediment	Flavobacterium aquidurense	Flavobacterium aquidurenseWB 1.1-56T(NR_042470) (99%)	99	—	Freshwater, Germany	Cousin et al. 2007
Bacteroidetes	Flavobacteriia	59	31_1	KC912584	Elephant seal beach	Water	-	Flavobacterium frigidarium A2iT(NR_025020) (98%)	98	—	Marine sediment, Adelaide Island,Antarctica	Humphry et al. 2001
Bacteroidetes	Flavobacteriia	60	31_2	KC912582	Elephant seal beach	Water	Flavobacterium frigidarium	Flavobacterium frigidarium A2iT(NR_025020) (99%)	99	—	Marine sediment, Adelaide Island,Antarctica	Humphry et al. 2001
Bacteroidetes	Flavobacteriia	61	31A_2	KC912583	Elephant seal beach	Water	Flavobacterium frigidarium	Flavobacterium frigidarium A2iT(NR_025020) (99%)	99	—	Marine sediment, Adelaide Island,Antarctica	Humphry et al. 2001
Bacteroidetes	Flavobacteriia	62	31_3	KC912585	Elephant seal beach	Water	Flavobacterium frigidarium	Flavobacterium frigidarium A2iT(NR_025020) (99%)	99	—	Marine sediment, Adelaide Island,Antarctica	Humphry et al. 2001
Bacteroidetes	Flavobacteriia	63	34_1	KC912600	High plateau north lagoon	Water	Flavobacterium hibernum	Flavobacterium hibernum ATCC 51468T(NR_025923) (99%)	99	—	Freshwater lakes, Antarctic	McCammon et al. 1998
Bacteroidetes	Flavobacteriia	64	36_2	KC912597	North plateau lagoon	Water	Flavobacterium hibernum	Flavobacterium hibernum ATCC 51468T(NR_025923) (99%)	99	—	Freshwater lakes, Antarctic	McCammon et al. 1998
Bacteroidetes	Flavobacteriia	65	36_6	KC912598	North plateau lagoon	Water	Flavobacterium hibernum	Flavobacterium hibernum ATCC 51468T(NR_025923) (99%)	99	—	Freshwater lakes, Antarctic	McCammon et al. 1998
Bacteroidetes	Flavobacteriia	66	39_5	KC912599	Jurasico lake	Water	Flavobacterium hibernum	Flavobacterium hibernum ATCC 51468T(NR_025923) (99%)	99	—	Freshwater lakes, Antarctic	McCammon et al. 1998
Bacteroidetes	Flavobacteriia	67	39A_1	KC912601	Jurasico lake	Water	Flavobacterium hibernum	Flavobacterium hibernum ATCC 51468T(NR_025923) (99%)	99	—	Freshwater lakes, Antarctic	McCammon et al. 1998
Bacteroidetes	Flavobacteriia	68	40_8	KC912579	Geógrafos lake	Water	Flavobacterium glaciei	Flavobacterium glaciei 0499T(NR_043891) (99%)	99	—	No.1 glacier, China	Zhang et al. 2006
Bacteroidetes	Flavobacteriia	69	8_7A	KC912578	Russian fuel tanks	Soil	-	Chryseobacterium soli JS6-6T(NR_044299) (96%)	96	—	Soil, Korea	Weon et al. 2008
Bacteroidetes	Sphingobacteriia	70	4A_3	KC912577	Langer lagoon	Water	Pedobacter jejuensis	Pedobacter jejuensis JS11-06TT(AM279218) (99%)	99	—	Soils, Korea	Unpublished
Bacteroidetes	Cytophagia	71	2_8	KC912576	Langer lagoon	Ice	-	Hymenobacter soliPB17T(NR_041437) (93%)	93	—	Grass soil, Korea	Kim et al. 2008
Actinobacteria	Actinobacteria	72	2_4B	KC912569	Langer lagoon	Ice	Subtercola boreus	Subtercola boreusK300T(NR_025074) (99%)	99	+	Glacial gravel ridge, Finland	Männistö et al. 2000
Actinobacteria	Actinobacteria	73	2_4C	KC912568	Langer lagoon	Ice	Subtercola boreus	Subtercola boreusK300T(NR_025074) (99%)	99	+	Glacial gravel ridge, Finland	Männistö et al. 2000
Actinobacteria	Actinobacteria	74	2_12	KC912567	Langer lagoon	Ice	-	Subtercola boreusK300T(NR_025074) (97%)	97	+	Glacial gravel ridge, Finland	Männistö et al. 2000
Actinobacteria	Actinobacteria	75	3_4	KC912574	Langer lagoon	Mud	Arthrobacter polychromogenes	Arthrobacter polychromogenes DSM 20136T(NR_026192) (99%)	99	+	Established strain collection, source unknown	Koch et al 1994
Actinobacteria	Actinobacteria	76	3_6	KC912575	Langer lagoon	Mud	Arthrobacter polychromogenes	Arthrobacter polychromogenes DSM 20136T(NR_026192) (99%)	99	+	Established strain collection, source unknown	Koch et al 1994
Actinobacteria	Actinobacteria	77	34_3	KC912573	High plateau north lagoon	Water	Arthrobacter chlorophenolicus	Arthrobacter chlorophenolicusA-6T(NR_024954) (99%)	99	+	Soil, Fort Collins, CO, USA	Westerberg et al. 2000
Actinobacteria	Actinobacteria	78	4_8	KC912571	Langer lagoon	Water	Curtobacterium flaccumfaciens	Curtobacterium flaccumfaciensLMG 3645T(NR_025467) (100%)	100	+	Data not reported	Behrendt et al. 2002
Actinobacteria	Actinobacteria	79	36_10	KC912570	North plateau lagoon	Water	Curtobacterium flaccumfaciens	Curtobacterium flaccumfaciensLMG 3645T(NR_025467) (100%)	100	+	Data not reported	Behrendt et al. 2002
Actinobacteria	Actinobacteria	80	40_2	KC912572	Geógrafos lake	Water	Kocuria palustris	Kocuria palustrisTAGA27T( NR_026451) (99%)	99	+	Danube river, Hungary	Kovács et al. 1999
References
Baïda N, Yazourh A, Singer E, Izard D (2001) Pseudomonas brenneri sp. nov., a new species isolated from natural mineral waters. Res Microbiol 152:493–502
Baïda N, Yazourh A, Singer E, Izard D (2002) Pseudomonas grimontii sp. nov. Int J Syst Evol Microbiol 52:1497–503
Behrendt U, Ulrich A, Schumann P (2003) Fluorescent pseudomonads associated with the phyllosphere of grasses; Pseudomonas trivialis sp. nov., Pseudomonas poae sp. nov. and Pseudomonas congelans sp. nov. Int J Syst Evol Microbiol 53:1461–1469
Behrendt U, Ulrich A, Schumann P, Naumann D, Suzuki K (2002) Diversity of grass-associated Microbacteriaceae isolated from the phyllosphere and litter layer after mulching the sward; polyphasic characterization of Subtercola pratensis sp. nov., Curtobacterium herbarum sp. nov. and Plantibacter flavus gen. nov., sp. nov. Int J Syst Evol Microbiol 52:1441–1454
Busse HJ, Denner EBM, Buczolits S, Salkinoja-Salonen M, Bennasar A, Kämpfer P (2003) Sphingomonas aurantiaca sp. nov., Sphingomonas aerolata sp. nov. and Sphingomonas faeni sp. nov., air- and dustborne and Antarctic, orange-pigmented, psychrotolerant bacteria, and emended description of the genus Sphingomonas. Int J Syst Evol Microbiol 53:1253–1260
Cousin S, Päuker O, Stackebrandt E (2007) Flavobacterium aquidurense sp. nov. and Flavobacterium hercynium sp. nov., from a hard-water creek. Int J Syst Evol Microbiol 57:243–249
Delorme S, Lemanceau P, Christen R, Corberand T, Meyer JM, Gardan L (2002) Pseudomonas lini sp. nov., a novel species from bulk and rhizospheric soils. Int J Syst Evol Microbiol 52:513–523
Gallego V, Sanchez-Porro C, Garcia MT, Ventosa A (2006) Massilia aurea sp. nov., isolated from drinking water. Int J Syst Evol Microbiol 56:2449–2453
Humphry DR, George A, Black GW, Cummings SP (2001) Flavobacterium frigidarium sp. nov., an aerobic, psychrophilic, xylanolytic and laminarinolytic bacterium from Antarctica. Int J Syst Evol Microbiol 51:1235–1243
Kim KH, Im WT, Lee ST (2008) Hymenobacter soli sp. nov., isolated from grass soil. Int J Syst Evol Microbiol 58:941–945
Kovács G, Burghardt J, Pradella S, Schumann P, Stackebrandt E, Màrialigeti K (1999) Kocuria palustris sp. nov. and Kocuria rhizophila sp. nov., isolated from the rhizoplane of the narrow-leaved cattail (Typha angustifolia). Int J Syst Evol Microbiol 49:167–173
Lim YW, Baik KS, Han SK, Kim SB, Bae KS (2003) Burkholderia sordidicola sp. nov., isolated from the white-rot fungus Phanerochaete sordida. Int J Syst Evol Microbiol 53:1631–1636
Männistö MK, Schumann P, Rainey FA, Kämpfer P, Tsitko I, Tiirola MA, Salkinoja-Salonen MS (2000) Subtercola boreus gen. nov., sp. nov., and Subtercola frigoramans sp. nov., two new psychrophilic actinobacteria isolated from boreal groundwater. Int J Syst Evol Microbiol 50:1731–1739
McCammon SA, Innes BH, Bowman JP, Franzmann PD, Dobson SJ, Holloway PE, Skerratt JH, Nichols PD, Rankin LM (1998) Flavobacterium hibernum sp. nov., a lactose-utilizing bacterium from a freshwater Antarctic lake. Int J Syst Evol Microbiol 48:1405–1412
Miwa H, Ahmed I, Yoon J, Yokota A, Fujiwara T (2008) Variovorax boronicumulans sp. nov., a boron-accumulating bacterium isolated from soil. Int J Syst Evol Microbiol 58:286–289
Nogi Y, Soda K, Oikawa T (2005) Flavobacterium frigidimaris sp. nov., isolated from Antarctic seawater. Syst Appl Microbiol 28:310–315
Reddy GSN, Matsumoto GI, Schumann P, Stackebrandt E, Shivaji S (2004) Psychrophilic pseudomonads from Antarctica: Pseudomonas antarctica sp. nov., Pseudomonas meridiana sp. nov. and Pseudomonas proteolytica sp. nov. Int J Syst Evol Microbiol 54:713–719
Van Trappen S, Vandecandelaere I, Mergaert J, Swings J (2005) Flavobacterium fryxellicola sp. nov. and Flavobacterium psychrolimnae sp. nov., novel psychrophilic bacteria isolated from microbial mats in Antarctic lakes. Int J Syst Evol Microbiol 55:769–772
Verhille S, Baida N, Dabboussi F, Izard D, Leclerc H (1999) Taxonomic study of bacteria isolated from natural mineral waters: proposal of Pseudomonas jessenii sp. nov. and Pseudomonas mandelii sp. nov. Syst Appl Microbiol 22:45–58
Weon HY, Kim BY, Yoo SH, Kwon SW, Stackebrandt E, Go SJ (2008) Chryseobacterium soli sp. nov. and Chryseobacterium jejuense sp. nov., isolated from soil samples from Jeju, Korea. International Journal of Systematic and Evolutionary Microbiology 58:470–473
Westerberg K, Elvang AM, Stackebrandt E, Jansson JK (2000) Arthrobacter chlorophenolicus sp. nov., a new species capable of degrading high concentrations of 4-chlorophenol. Int J Syst Evol Microbiol 50:2083–2092
Zhang DC, Wang HX, Liu HC, Dong XZ, Zhou PJ (2006) Flavobacterium glaciei sp. nov., a novel psychrophilic bacterium isolated from the China No. 1 glacier. Int J Syst Evol Microbiol 56:2921–2925
Zhu F, Wang S, Zhou PJ (2003) Flavobacterium xinjiangense sp nov and Flavobacterium omnivorum sp nov., novel psychrophiles from the China No. 1 glacier. Int J Syst Evol Microbiol 53: 853–857
Zul D, Wanner G, Overmann J (2008) Massilia brevitalea sp. nov., a novel Betaproteobacterium isolated from lysimeter soil. Int J Syst Evol Microbiol 58:1245–1251
