# Supplementary material for: Diversity structure of culturable bacteria isolated from the Fildes Peninsula (King George Island, Antarctica): A phylogenetic analysis perspective
Source: PLoS One. 2017 Jun 20;12(6):e0179390. doi: 10.1371/journal.pone.0179390 (PMC5478107; doi:10.1371/journal.pone.0179390)
Supplement: S2 Table — Names in bold correspond to phylotypes. (XLSX) [file pone.0179390.s002.xlsx]

## Sheet: S2 Table
Genus	Species	GenBank Acc. Number	Reference
Aquifex	pyrophilus	M83548	Burggraf et al. 1992
Arthrobacter	defluvii	NR42573	Kim et al. 2008
Arthrobacter	oxydans	AB648980	Gorlach et al. 1994
Arthrobacter	phenanthrenivorans	NR42469.2	Kallimanis et al. 2009
Arthrobacter	polychromogenes	NR26192	Koch et al. 1994
Arthrobacter	sulfonivorans	FM955860	Vardhan et al. 2009
Burkholderia	glathei	NR37065	Viallard et al. 1998
Burkholderia	phenazinium	NR29212	Viallard et al. 1998
Chryseobacterium	formosense	NR36872	Young et al. 2005
Chryseobacterium	soli	NR44299	Weon et al. 2008
Curtobacterium	flaccumfaciens	NR25467	Behrendt et al. 2002
Curtobacterium	herbarum	NR25461	Behrendt et al. 2002
Flavobacterium	algicola	AB455265	Miyashita et al. 2010
Flavobacterium	antarcticum	NR42998	Yi et al. 2005
Flavobacterium	frigidimaris	NR41057	Nogi et al. 2005
Flavobacterium	fryxellicola	NR42332	Van Trappen et al. 2005
Flavobacterium	glaciei	NR43891	Zhang et al. 2006
Flavobacterium	limicola	NR24787	Tamaki et al. 2003
Flavobacterium	psychrolimnae	NR42207	Van Trappen et al. 2005
Flavobacterium	succinicans	NR42498	Brambilla E. 2006 Submitted directically to GB
Flavobacterium	xinjiangense	NR25201	Zhu et al. 2003
Hymenobacter	antarcticus	EU155012	Klassen and Foght 2008, Klassen and Foght 2011
Hymenobacter	glaciei	GQ454806	Klassen and Foght 2011
Hymenobacter	psychrotolerans	NR43610	Zhang et al. 2007, Zhang et al. 2008
Janthinobacterium	agaricidamnosum	NR26364	Lincoln et al. 1999
Janthinobacterium	lividum	NR26365	Rainey,F.A. 1996 Submitted directically to GB
Kocuria	turfanensis	NR43899	Zhou et al. 2008
Kocuria	varians	NR29297	Stackebrandt et al. 1995
Massilia	aerilata	NR44355	Weon et al. 2008
Massilia	niabensis	NR44571	Weon et al. 2009
Pedobacter	duraquae	NR42601	Muurholm et al. 2007
Pedobacter	himalayensis	NR42204	Shivaji et al. 2005
Pedobacter	steynii	NR42605	Muurholm et al. 2007
Pseudomonas	antarctica	NR25586	Reddy et al. 2004
Pseudomonas	congelans	NR28985	Behrendt et al. 2003
Pseudomonas	frederiksbergensis	NR28906	Andersen et al. 2006
Pseudomonas	lurida	NR42199	Behrendt et al. 2007
Pseudomonas	mandelii	NR24902	Verhille et al. 1999
Pseudomonas	meridiana	NR25587	Reddy et al. 2004
Pseudomonas	poae	NR28986	Behrendt et al. 2003
Pseudomonas	trivialis	NR28987	Behrendt et al. 2003
Sphingomonas	aerolata	NR42130	Busse et al. 2003
Sphingomonas	aquatilis	NR24997	Lee et al. 2001
Sphingomonas	aurantiaca	NR42128	Busse et al. 2003
Subtercola	boreus	NR25074	Mannisto et al. 2000
Variovorax	boronicumulans	NR41588	Miwa et al. 2008
Variovorax	paradoxus	NR36930	Swiderski,J. 2001 Submitted directically to GB
